# Supplementary material for: Exploratory rasch analysis of a static-99R clinical cohort assessment
Source: PLoS One. 2024 Jul 18;19(7):e0307216. doi: 10.1371/journal.pone.0307216 (PMC11257258; doi:10.1371/journal.pone.0307216)
Supplement: S1 Data — (XLSX) [file pone.0307216.s001.xlsx]

## Sheet: Sheet2
	S99R item 1	S99R item 2	S99R item 3	S99R item 4	S99R item 5	S99R item 6	S99R item 7	S99R item 8	S99R item 9	S99R item 10	Psychotic disorder	Intellectual disability	Substance use disorder	Nordic background	Secondary school diploma	Steady partner
1	-3	0	0	0	0	0	0	1	1	0	0	0	1	1	0	1
2	0	0	0	1	2	1	0	1	1	0	0	0	1	0	1	0
3	-1	0	1	1	0	0	0	1	0	0	0	0	1	0	0	0
4	1	0	1	0	0	0	0	1	0	0	0	0	0	1	0	0
5	1	0	1	0	0	0	0	0	0	0	0	0	0	1	0	0
6	0	0	0	0	0	1	0	1	1	0	0	0	0	0	0	1
7		0	1	1	0	1	0	1	0	0	1	0	0	1	0	0
8	-1	0	0	0	0	0	1	1	1	0	0	0	1	0	0	0
9		0	1	1	1	0	1	1	0	0	1	0	0	0	1	0
10	-1	0	1	1	0	0	0	1	0	0	0	0	1	1	0	0
11	-1	0	0	0	0	0	0	1	1	0	0	0	0	0	0	1
12		1	0	0	0	0	0	1	1	0	1	0	0	1	1	0
13	-1	0	0	1	1	1	0	1	1	0	0	0	1	1	0	0
14	-1	0	0	0	0	0	1	1	1	0	1	0	0	1	0	1
15		0	1	1	0	0	0	0	0	0	0	1	1	1	0	0
16	0	0	0	0	0	0	0	0	0	0	0	0	0	1	1	1
17	-1	1	1	1	2	1	0	1	1	0	0	0	1	1	0	0
18	1	1	0	1	0	1	0	1	1	0	0	0	0	1	0	0
19		0	0	1	0	1	1	1	1	0	0	0	0	1	0	1
20	1	1	1	1	3	1	1	1	1	0	1	0	0	1	0	0
21		1	0	1	0	0	0	1	1	0	0	0	0	0	1	0
22	0	0	0	0	1	0	0	1	0	0	0	0	0	0	1	0
23	1	1	0	1	3	1	1	1	1	0	0	1	0	1	0	0
24	-1	0	0	0	0	1	0	1	0	0	0	0	0	1	1	0
25	0	0	1	0	0	0	0	0	0	0	1	0	0	1	1	0
26	-1	0	1	1	3	1	1	1	1	0	1	0	1	1	0	1
27	1	0	0	0	0	0	0	0	0	0	0	0	1	0	1	1
28	0	0	0	0	3	1	1	1	1	1	0	0	0	1		1
29	1	1	0	1	1	1	0	1	1	0	0	1	1	0	0	0
30	1	1	1	1	0	1	0	1	0	0	0	0	1	1	0	0
31	-1	0	0	0	3	0	0	1	0	0	0	1	0	1	0	1
32	0	1	0	1	0	1	1	1	0	0	0	0	1	1	0	0
33	-1	0	1	0	0	0	0	0	0	0	1	0	1	0	1	1
34	-1	0	1	0	0	0	0	0	0	0	0	0	0	1	1	0
35	1	0	1	1	0	0	0	0	0	0	0	0	0	0	1	1
36	1	0	1	1	0	1	0	0	0	0	0	0	0	1	0	0
37	-1	0	0	0	0	0	0	1	0	0	0	0	0	0	1	0
38	1	1	1	1	3	1	1	1	1	0	0	0	0	1	1	1
39		0	1	1	3	1	1	1	1	1	1	0	0	0	0	0
40	-1	0	1	1	2	1	0	1	1	0	0	0	1	1	0	0
41		0	1	1	0	1	0	0	0	0	0	0	0	1	0	1
42	1	0	1	0	0	0	0	1	1	0	0	0	0	0	1	1
43		1	0	1	1	1	0	1	1	0	1	0	0	1	0	0
44	-1	1	0	0	0	0	1	1	1	0	0	0	1	0	0	0
45		0	1	0	0	0	0	0	0	0	0	0	0	1	0	1
46	0	0	1	0	0	0	0	0	0	0	0	0	0	1	1	1
47	-3	0	0	0	1	0	1	0	0	0	0	0	0	1	0	0
48	0	0	1	1	1	1	0	1	1	0	0	0	0	0	1	0
49	0	0	0	1	0	1	0	1	1	0	0	0	1	1	0	0
50	1	1	1	0	0	0	0	0	0	0	1	0	0	1	0	1
51	0	0	1	1	2	1	0	1	0	1	0	0	1	1	0	0
52	1	1	0	1	3	1	1	1	1	0	0	0	0	1	0	0
53		0	1	1	0	1	0	1	1	0	1	0	1	1	0	0
54	-1	0	1	1	2	0	0	1	1	0	0	0	0	1	0	1
55		1	1	0	0	0	0	1	0	0	1	0	0	0	1	1
56	0	1	0	0	0	0	0	1	1	0	0	0	0	1	1	1
57	-1	0	0	0	0	0	0	0	0	0	0	1	0	1	0	1
58	1	1	0	0	0	0	0	1	1	0	0	0	0	1	0	0
59	-3	0	0	0	0	0	0	1	0	0	0	0	0	1	0	0
60	0	0	1	1	0	1	1	1	1	0	1	0	0	1	1	1
61	1	1	0	0	0	1	0	1	1	0	0	0	1	1	0	0
62	1	0	1	0	0	0	0	0	0	0	0	0	0	1	1	1
63	-1	1	1	1	0	1	0	1	0	0	0	0	0	1	0	1
64		1	1	1	3	0	0	1	1	0	0	0	0	1	0	0
65	1	0	1	0	0	1	0	1	1	0	0	0	1	1	0	0
66	1	0	1	0	0	0	0	1	1	0	0	0	0	0	0
67	1	0	0	1	1	1	0	1	1	1	0	0	1	1	0	1
68	-1	0	0	0	1	0	0	1	0	1	0	0	1	1	1	1
69		1	1	0	0	1	1	1	0	0	1	0	0	1	0	0
70	-1	0	1	1	0	0	0	1	0	0	0	0	1	0	0	1
71	1	1	1	1	0	1	0	1	0	0	1	0	1	0	0	0
72		0	1	1	0	0	0	0	0	0	1	0	0	1	1	1
73	-1	0	0	1	0	1	0	1	0	0	0	0	1	1	0	0
74	1	1	1	1	2	1	0	1	0	0	1	0	0	1	0	0
75		0	1	0	0	1	0	1	1	0	1	0	0	0	1	0
76	-1	0	0	1	2	1	0	1	1	0	0	0	1	1	0	0
77	-1	0	0	1	1	1	0	1	1	0	0	1	0	1	0	1
78	1	1	0	1	1	0	0	1	1	0	1	0	0	0		0
79	1	0	1	1	0	0	0	1	0	0	1	0	0	1	1	1
80	-1	0	1	1	0	1	0	0	0	0	0	0	0	0	0	0
81	1	1	1	0	0	0	1	1	1	0	0	1	0	1	0	0
82		0	1	1	0	1	0	1	1	0	1	0	1	1	0	0
83	-1	0	1	1	2	0	0	1	0	0	0	0	1	1	1	0
84	1	1	1	0	0	0	0	1	1	0	0	0	1	0	0	0
85		1	1	0	0	0	0	1	1	0	1	0	0	0	1	1
86	0	1	1	0	0	0	1	1	1	0	0	0	1	1	1	0
87		0	1	0	0	0	0	0	0	0	1	0	0	0	1	1
88	1	1	0	0	0	0	0	0	0	0	0	0	0	1	0	0
89	-1	0	1	0	0	0	0	1	1	0	1	0	0	0	0	0
90	1	0	0	0	0	1	0	1	0	0	0	0	0	1	0	0
91	1	1	0	0	0	1	0	1	0	0	0	0	0	1	0	1
92	1	1	1	0	0	0	1	1	0	0	1	0	0	0	0	0
93	-1	0	1	0	0	0	1	1	1	0	0	0	0	0	0	1
94	1	1	0	0	0	0	0	1	0	0	0	1	0	1	0	1
95	-1	1	1	1	1	1	1	1	1	0	1	0	1	1	0	0
96	1	1	1	0	0	0	0	1	1	0	0	0	1	1	1	0
97	-1	0	0	1	0	0	0	1	0	0	0	0	1	1	0	0
98	-1	0	0	0	0	0	0	1	1	0	0	0	0	1	0	1
99	1	0	0	0	3	0	0	1	1	0	1	0	0	0	0	0
100	-1	0	0	1	3	0	0	1	1	0	1	0	0	1	1	0
101	1	1	1	1	0	0	0	1	1	0	0	0	1	0	0	1
102	1	0	0	0	1	0	0	1	1	0	0	0	0	1	1	0
103	1	0	0	0	0	0	0	1	0	0	0	0	0	1	0	0
104	1	1	0	0	0	0	0	1	0	0	0	0	0	1	0	1
105		1	1	0	0	0	0	0	0	0	1	0	0	0	1	0
106	-3	1	1	1	3	1	1	1	1	1	0	0	1	1	0	0
107	0	0	1	1	0	0	0	1	1	0	0	0	0	1	0	0
108	-1	1	0	0	2	0	0	0	0	0	0	0	0	1	0	0
109	1	0	1	1	3	1	1	1	1	0	0	0	1	1	0	0
110		1	0	0	1	1	0	1	1	0	0	1	0	1	0	0
111	1	1	0	0	1	1	0	1	1	0	0	0	0	1	0	0
112	0	0	1	1	0	1	0	1	0	0	0	0	1	1	0	0
113	1	0	0	0	0	1	0	1	1	0	1	0	0	0	0	1
114	-1	0	0	1	0	1	0	0	0	0	0	0	1	1	0	0
115	-1	1	0	0	3	1	0	1	1	0	1	0	1	1	0	0
116	1	1	1	1	0	0	0	1	0	0	0	0	0	1	1	1
117	1	1	0	0	0	0	0	1	1	0	1	1	0	0	1	0
118	0	0	0	1	0	1	0	1	1	0	0	0	1	0	1	0
119	0	1	0	1	3	1	1	1	1	0	0	0	0	1	1	0
120	-1	0	1	1	0	1	0	1	1	0	0	0	1	1	0	0
121		1	1	0	1	0	0	1	1	0	0	0	1	1	0	0
122		0	0	1	2	1	0	1	1	0	0	0	1	1	0	0
123	0	0	1	1	0	0	0	1	1	0	0	0	0	0	1	0
124	1	1	0	1	3	1	0	1	0	0	0	1	0	1	0	1
125	0	0	1	0	3	0	1	1	1	0	0	0	1	1	1	1
126	-1	0	0	0	1	0	1	1	0	0	0	0	0	0	0	1
127	1	0	0	0	0	0	0	0	0	1	0	0	1	1	1	0
128		1	0	1	3	1	1	1	1	0	0	0	0	1	0	0
129	0	1	1	1	2	1	1	1	1	0	0	0	0	1	0	0
130	-1	0	0	1	3	1	0	1	1	0	0	1	1	1	0	1
131	1	0	0	1	1	1	0	1	0	0	0	0	0	1	0	1
132		1	0	1	0	0	0	1	0	1	1	0	0	0	0	0
133		0	1	1	0	0	0	0	0	0	1	0	0	1	0	1
134	-1	0	1	1	1	0	0	0	0	0	0	0	1	1	0	1
135	1	0	1	1	3	1	1	1	1	1	0	0	0	1	0	0
136	-1	0	0	0	1	0	1	1	1	0	0	0	1	1	0	0
137	1	1	1	1	0	0	0	1	0	0	0	0	0	1	0	1
138	-1	0	1	1	3	1	1	1	1	0	0	0	0	1	1	0
139	0	0	1	0	0	0	0	0	0	0	0	0	1	1	1	1
140	-1	1	1	1	2	1	0	1	1	0	1	0	1	0	0	0
141		1	0	0	0	0	0	1	0	0	0	0	0	1	0	0
142	-1	0	1	0	0	0	0	1	0	0	1	0	1	1	0	0
143	0	0	0	0	0	0	0	1	1	0	0	0	1	1	0	0
144	-1	0	0	0	0	0	0	1	1	0	0	0	1	0	1	0
145		1	0	0	0	0	0	1	0	0	1	0	0	0	0	1
146		1	0	1	2	1	0	1	1	0	0	1	1	0	0	0
